# Supplementary material for: Unveiling efferocytosis-related signatures through the integration of single-cell analysis and machine learning: a predictive framework for prognosis and immunotherapy response in hepatocellular carcinoma
Source: Front Immunol. 2023 Jul 27;14:1237350. doi: 10.3389/fimmu.2023.1237350 (PMC10414188; doi:10.3389/fimmu.2023.1237350)
Supplement: Supplementary file 1 [file Table_1.xlsx]

## Sheet: multiCox
id	coef
DYNLT1	0.176
ADAM9	0.1235
SCARB1	0.1192
PPARG	0.1114
HAVCR1	0.099
GAPDH	0.0793
LGALS3	0.0647
SIRT6	0.0624
IL33	-0.0997
