# Supplementary material for: Unveiling efferocytosis-related signatures through the integration of single-cell analysis and machine learning: a predictive framework for prognosis and immunotherapy response in hepatocellular carcinoma
Source: Front Immunol. 2023 Jul 27;14:1237350. doi: 10.3389/fimmu.2023.1237350 (PMC10414188; doi:10.3389/fimmu.2023.1237350)
Supplement: Supplementary file 2 [file Table_2.xlsx]

## Sheet: Sheet1
Drug	Risk		P-value
	high	low
Doxorubicin		+	1.5e-12
Gemcitabine		+	3.9e-14
Imatinib	+		2.22e-16
Midostaurin		+	2.3e-11
Nilotinib	+		6.1e-08
Pazopanib	+		6.4e-08
Salubrinal		+	7.5e-10
Temsirolimus	+		1.5e-14
Tipifarnib		+	8.8e-16
